# Supplementary material for: Identification of a Panel of miRNAs Associated with Resistance to Palbociclib and Endocrine Therapy
Source: Int J Mol Sci. 2024 Jan 25;25(3):1498. doi: 10.3390/ijms25031498 (PMC10855102; doi:10.3390/ijms25031498)
Supplement: Supplementary file 1 [file ijms-25-01498-s001.zip]

Archive with 1 entries (1 files):
- ijms-2786205-supplementary.xlsx
