# Supplementary material for: Identification of a Panel of miRNAs Associated with Resistance to Palbociclib and Endocrine Therapy
Source: Int J Mol Sci. 2024 Jan 25;25(3):1498. doi: 10.3390/ijms25031498 (PMC10855102; doi:10.3390/ijms25031498)
Supplement: Supplementary file 1 [file ijms-25-01498-s001.zip › ijms-2786205-supplementary.xlsx]

## Sheet: suppl Table S1
Table S1: miRNA targets predicted by miRTargetLink 2.0
miRNA	Target / Target pathway	Support	Source	Experiment(s)	Reference - PMID
hsa-miR-378e	ZNF609	Functional MTI (Weak)	MIRT463102	PAR-CLIP	23592263
hsa-miR-378e	KCNJ6	Functional MTI (Weak)	MIRT495442	PAR-CLIP	22291592
hsa-miR-378e	REST	Functional MTI (Weak)	MIRT469374	PAR-CLIP	23592263
hsa-miR-378e	REST	Functional MTI (Weak)	MIRT469374	PAR-CLIP	24398324
hsa-miR-378e	REST	Functional MTI (Weak)	MIRT469374	PAR-CLIP	21572407
hsa-miR-378e	REST	Functional MTI (Weak)	MIRT469374	PAR-CLIP	26701625
hsa-miR-378e	VPS37B	Functional MTI (Weak)	MIRT513607	PAR-CLIP	23446348
hsa-miR-378e	TXNL1	Functional MTI (Weak)	MIRT520415	PAR-CLIP	23446348
hsa-miR-378e	TXNL1	Functional MTI (Weak)	MIRT520415	PAR-CLIP	22012620
hsa-miR-378e	TXNL1	Functional MTI (Weak)	MIRT520415	PAR-CLIP	27292025
hsa-miR-378e	ARL8B	Functional MTI (Weak)	MIRT527003	PAR-CLIP	22012620
hsa-miR-378e	SPA17	Functional MTI (Weak)	MIRT525980	PAR-CLIP	22012620
hsa-miR-378e	PRKD2	Functional MTI (Weak)	MIRT525112	PAR-CLIP	22012620
hsa-miR-378e	ARGFX	Functional MTI (Weak)	MIRT529836	PAR-CLIP	22012620
hsa-miR-378e	CYP20A1	Functional MTI (Weak)	MIRT529216	PAR-CLIP	22012620
hsa-miR-378e	HAUS3	Functional MTI (Weak)	MIRT532301	PAR-CLIP	22012620
hsa-miR-378e	ESYT2	Functional MTI (Weak)	MIRT537578	PAR-CLIP	22012620
hsa-miR-378e	WTAP	Functional MTI (Weak)	MIRT564971	PAR-CLIP	20371350
hsa-miR-378e	RAP1B	Functional MTI (Weak)	MIRT554925	PAR-CLIP	21572407
hsa-miR-378e	AKT1	Functional MTI (Weak)	MIRT543141	PAR-CLIP	21572407
hsa-miR-378e	CACNG8	Functional MTI (Weak)	MIRT570117	PAR-CLIP	20371350
hsa-miR-378e	TGFB2	Functional MTI (Weak)	MIRT652735	HITS-CLIP	23824327
hsa-miR-378e	NDST1	Functional MTI (Weak)	MIRT655949	HITS-CLIP	23824327
hsa-miR-378e	MYRF	Functional MTI (Weak)	MIRT655998	HITS-CLIP	23824327
hsa-miR-378e	PPARGC1B	Functional MTI (Weak)	MIRT710992	HITS-CLIP	19536157
hsa-miR-378e	P4HB	Functional MTI (Weak)	MIRT684876	HITS-CLIP	23313552
hsa-miR-378e	LGSN	Functional MTI (Weak)	MIRT692970	HITS-CLIP	23313552
hsa-miR-378e	ACACA	Functional MTI (Weak)	MIRT693738	HITS-CLIP	23313552
hsa-miR-378e	RCC2	Functional MTI (Weak)	MIRT712246	HITS-CLIP	19536157
hsa-miR-378e	HIPK3	Functional MTI (Weak)	MIRT725449	HITS-CLIP	19536157
hsa-miR-378e	LMNB2	Functional MTI (Weak)	MIRT742752	PAR-CLIP	26701625
hsa-miR-378e	YY1	Functional MTI (Weak)	MIRT742753	PAR-CLIP	26701625
hsa-miR-378e	DCTPP1	Functional MTI (Weak)	MIRT718603	HITS-CLIP	19536157
hsa-miR-378e	WDR33	Functional MTI (Weak)	MIRT723500	HITS-CLIP	19536157
hsa-miR-378e	CAB39	Functional MTI (Weak)	MIRT767521	PAR-CLIP	27292025
hsa-miR-378e	RDH11	Functional MTI (Weak)	MIRT767522	PAR-CLIP	27292025
hsa-miR-378e	CELF4	Functional MTI (Weak)	MIRT785391	HITS-CLIP	27418678
hsa-miR-378e	IGDCC3	Functional MTI (Weak)	MIRT785392	HITS-CLIP	27418678
hsa-miR-378e	DPY19L3	Functional MTI (Weak)	MIRT790354	HITS-CLIP	28735896
hsa-miR-877-5p	FAM72A	Functional MTI (Weak)	MIRT037238	CLASH	23622248
hsa-miR-877-5p	DDX47	Functional MTI (Weak)	MIRT037239	CLASH	23622248
hsa-miR-877-5p	TMEM106B	Functional MTI (Weak)	MIRT037240	CLASH	23622248
hsa-miR-877-5p	INTS1	Functional MTI (Weak)	MIRT037241	CLASH	23622248
hsa-miR-877-5p	RNF167	Functional MTI (Weak)	MIRT037242	CLASH	23622248
hsa-miR-877-5p	C17orf51	Functional MTI (Weak)	MIRT037243	CLASH	23622248
hsa-miR-877-5p	RPLP1	Functional MTI (Weak)	MIRT037205	CLASH	23622248
hsa-miR-877-5p	LRRC57	Functional MTI (Weak)	MIRT037206	CLASH	23622248
hsa-miR-877-5p	SYNPR	Functional MTI (Weak)	MIRT037207	CLASH	23622248
hsa-miR-877-5p	ARL9	Functional MTI (Weak)	MIRT037244	CLASH	23622248
hsa-miR-877-5p	LETMD1	Functional MTI (Weak)	MIRT037208	CLASH	23622248
hsa-miR-877-5p	LARGE2	Functional MTI (Weak)	MIRT037209	CLASH	23622248
hsa-miR-877-5p	PTGFRN	Functional MTI (Weak)	MIRT037210	CLASH	23622248
hsa-miR-877-5p	MAPRE1	Functional MTI (Weak)	MIRT037211	CLASH	23622248
hsa-miR-877-5p	NDE1	Functional MTI (Weak)	MIRT037212	CLASH	23622248
hsa-miR-877-5p	TBCC	Functional MTI (Weak)	MIRT037213	CLASH	23622248
hsa-miR-877-5p	TMEM167A	Functional MTI (Weak)	MIRT037214	CLASH	23622248
hsa-miR-877-5p	TMEM167A	Functional MTI (Weak)	MIRT037214	PAR-CLIP	26701625
hsa-miR-877-5p	CDR2L	Functional MTI (Weak)	MIRT037215	CLASH	23622248
hsa-miR-877-5p	EIF2AK2	Functional MTI (Weak)	MIRT037216	CLASH	23622248
hsa-miR-877-5p	PLK1	Functional MTI (Weak)	MIRT037217	CLASH	23622248
hsa-miR-877-5p	HMGB3	Functional MTI (Weak)	MIRT037218	CLASH	23622248
hsa-miR-877-5p	PTP4A2	Functional MTI (Weak)	MIRT037219	CLASH	23622248
hsa-miR-877-5p	TOB2	Functional MTI (Weak)	MIRT037245	CLASH	23622248
hsa-miR-877-5p	NFAT5	Functional MTI (Weak)	MIRT037220	CLASH	23622248
hsa-miR-877-5p	RC3H1	Functional MTI (Weak)	MIRT037221	CLASH	23622248
hsa-miR-877-5p	SEC16A	Functional MTI (Weak)	MIRT037222	CLASH	23622248
hsa-miR-877-5p	MC4R	Functional MTI (Weak)	MIRT037223	CLASH	23622248
hsa-miR-877-5p	NACA	Functional MTI (Weak)	MIRT037224	CLASH	23622248
hsa-miR-877-5p	ETS2	Functional MTI (Weak)	MIRT037225	CLASH	23622248
hsa-miR-877-5p	INPP4A	Functional MTI (Weak)	MIRT037226	CLASH	23622248
hsa-miR-877-5p	HSPA8	Functional MTI (Weak)	MIRT037227	CLASH	23622248
hsa-miR-877-5p	RNF126	Functional MTI (Weak)	MIRT037228	CLASH	23622248
hsa-miR-877-5p	GRB10	Functional MTI (Weak)	MIRT037307	CLASH	23622248
hsa-miR-877-5p	BRD2	Functional MTI (Weak)	MIRT037308	CLASH	23622248
hsa-miR-877-5p	ZNF174	Functional MTI (Weak)	MIRT037309	CLASH	23622248
hsa-miR-877-5p	SAP18	Functional MTI (Weak)	MIRT037310	CLASH	23622248
hsa-miR-877-5p	KMT2D	Functional MTI (Weak)	MIRT037311	CLASH	23622248
hsa-miR-877-5p	MPI	Functional MTI (Weak)	MIRT037312	CLASH	23622248
hsa-miR-877-5p	MARCKS	Functional MTI (Weak)	MIRT037313	CLASH	23622248
hsa-miR-877-5p	PLD3	Functional MTI (Weak)	MIRT037314	CLASH	23622248
hsa-miR-877-5p	ATP5O	Functional MTI (Weak)	MIRT037315	CLASH	23622248
hsa-miR-877-5p	HIST1H3B	Functional MTI (Weak)	MIRT037316	CLASH	23622248
hsa-miR-877-5p	AKAP1	Functional MTI (Weak)	MIRT037317	CLASH	23622248
hsa-miR-877-5p	MLXIP	Functional MTI (Weak)	MIRT037318	CLASH	23622248
hsa-miR-877-5p	HUWE1	Functional MTI (Weak)	MIRT037319	CLASH	23622248
hsa-miR-877-5p	TXN2	Functional MTI (Weak)	MIRT037320	CLASH	23622248
hsa-miR-877-5p	WBP11	Functional MTI (Weak)	MIRT037321	CLASH	23622248
hsa-miR-877-5p	PHPT1	Functional MTI (Weak)	MIRT037322	CLASH	23622248
hsa-miR-877-5p	MAPK8	Functional MTI (Weak)	MIRT037323	CLASH	23622248
hsa-miR-877-5p	PTDSS1	Functional MTI (Weak)	MIRT037324	CLASH	23622248
hsa-miR-877-5p	ELF4	Functional MTI (Weak)	MIRT037325	CLASH	23622248
hsa-miR-877-5p	TUBB	Functional MTI (Weak)	MIRT037326	CLASH	23622248
hsa-miR-877-5p	TAF11	Functional MTI (Weak)	MIRT037327	CLASH	23622248
hsa-miR-877-5p	RNF126	Functional MTI (Weak)	MIRT037228	PAR-CLIP	23592263
hsa-miR-877-5p	RNF126	Functional MTI (Weak)	MIRT037228	PAR-CLIP	27292025
hsa-miR-877-5p	DSCR3	Functional MTI (Weak)	MIRT037229	CLASH	23622248
hsa-miR-877-5p	ARHGEF6	Functional MTI (Weak)	MIRT037230	CLASH	23622248
hsa-miR-877-5p	SEC24C	Functional MTI (Weak)	MIRT037231	CLASH	23622248
hsa-miR-877-5p	AP3S1	Functional MTI (Weak)	MIRT037232	CLASH	23622248
hsa-miR-877-5p	ZBTB11	Functional MTI (Weak)	MIRT037233	CLASH	23622248
hsa-miR-877-5p	TET1	Functional MTI (Weak)	MIRT037234	CLASH	23622248
hsa-miR-877-5p	TUBB2B	Functional MTI (Weak)	MIRT037235	CLASH	23622248
hsa-miR-877-5p	RPL35	Functional MTI (Weak)	MIRT037236	CLASH	23622248
hsa-miR-877-5p	CHAMP1	Functional MTI (Weak)	MIRT037237	CLASH	23622248
hsa-miR-877-5p	RPS6KB1	Functional MTI (Weak)	MIRT037328	CLASH	23622248
hsa-miR-877-5p	SLC39A1	Functional MTI (Weak)	MIRT037329	CLASH	23622248
hsa-miR-877-5p	ZNF280B	Functional MTI (Weak)	MIRT037330	CLASH	23622248
hsa-miR-877-5p	ZKSCAN8	Functional MTI (Weak)	MIRT037331	CLASH	23622248
hsa-miR-877-5p	ACBD3	Functional MTI (Weak)	MIRT037332	CLASH	23622248
hsa-miR-877-5p	AGO1	Functional MTI (Weak)	MIRT037333	CLASH	23622248
hsa-miR-877-5p	OTUD7B	Functional MTI (Weak)	MIRT037334	CLASH	23622248
hsa-miR-877-5p	UBL5	Functional MTI (Weak)	MIRT037335	CLASH	23622248
hsa-miR-877-5p	AFF1	Functional MTI (Weak)	MIRT037336	CLASH	23622248
hsa-miR-877-5p	ZBTB38	Functional MTI (Weak)	MIRT037337	CLASH	23622248
hsa-miR-877-5p	PSMD11	Functional MTI (Weak)	MIRT037338	CLASH	23622248
hsa-miR-877-5p	IGF2	Functional MTI (Weak)	MIRT037339	CLASH	23622248
hsa-miR-877-5p	ADCY3	Functional MTI (Weak)	MIRT037340	CLASH	23622248
hsa-miR-877-5p	TMX3	Functional MTI (Weak)	MIRT037341	CLASH	23622248
hsa-miR-877-5p	NDUFB11	Functional MTI (Weak)	MIRT037342	CLASH	23622248
hsa-miR-877-5p	ZNF283	Functional MTI (Weak)	MIRT037343	CLASH	23622248
hsa-miR-877-5p	CMTM8	Functional MTI (Weak)	MIRT037344	CLASH	23622248
hsa-miR-877-5p	NUCKS1	Functional MTI (Weak)	MIRT037345	CLASH	23622248
hsa-miR-877-5p	RNASEK	Functional MTI (Weak)	MIRT037346	CLASH	23622248
hsa-miR-877-5p	ND2	Functional MTI (Weak)	MIRT037347	CLASH	23622248
hsa-miR-877-5p	PAPOLA	Functional MTI (Weak)	MIRT037348	CLASH	23622248
hsa-miR-877-5p	RTL8C	Functional MTI (Weak)	MIRT037349	CLASH	23622248
hsa-miR-877-5p	DNAJB9	Functional MTI (Weak)	MIRT037350	CLASH	23622248
hsa-miR-877-5p	PHLPP1	Functional MTI (Weak)	MIRT037351	CLASH	23622248
hsa-miR-877-5p	TEX264	Functional MTI (Weak)	MIRT037352	CLASH	23622248
hsa-miR-877-5p	CENPF	Functional MTI (Weak)	MIRT037353	CLASH	23622248
hsa-miR-877-5p	SORBS3	Functional MTI (Weak)	MIRT037354	CLASH	23622248
hsa-miR-877-5p	PROX1	Functional MTI (Weak)	MIRT037355	CLASH	23622248
hsa-miR-877-5p	SMCHD1	Functional MTI (Weak)	MIRT037356	CLASH	23622248
hsa-miR-877-5p	SMG1	Functional MTI (Weak)	MIRT037357	CLASH	23622248
hsa-miR-877-5p	PI4K2A	Functional MTI (Weak)	MIRT037358	CLASH	23622248
hsa-miR-877-5p	ACTA1	Functional MTI (Weak)	MIRT037359	CLASH	23622248
hsa-miR-877-5p	ACTG1	Functional MTI (Weak)	MIRT037360	CLASH	23622248
hsa-miR-877-5p	IGF2BP2	Functional MTI (Weak)	MIRT037361	CLASH	23622248
hsa-miR-877-5p	MTMR14	Functional MTI (Weak)	MIRT037362	CLASH	23622248
hsa-miR-877-5p	LARP1	Functional MTI (Weak)	MIRT037363	CLASH	23622248
hsa-miR-877-5p	TPP1	Functional MTI (Weak)	MIRT037364	CLASH	23622248
hsa-miR-877-5p	THRAP3	Functional MTI (Weak)	MIRT037365	CLASH	23622248
hsa-miR-877-5p	ORC2	Functional MTI (Weak)	MIRT037366	CLASH	23622248
hsa-miR-877-5p	HADH	Functional MTI (Weak)	MIRT037367	CLASH	23622248
hsa-miR-877-5p	TMEM184B	Functional MTI (Weak)	MIRT037368	CLASH	23622248
hsa-miR-877-5p	ATP5G3	Functional MTI (Weak)	MIRT037369	CLASH	23622248
hsa-miR-877-5p	HMGA1	Functional MTI (Weak)	MIRT037370	CLASH	23622248
hsa-miR-877-5p	VDAC1	Functional MTI (Weak)	MIRT037371	CLASH	23622248
hsa-miR-877-5p	FBXO7	Functional MTI (Weak)	MIRT037372	CLASH	23622248
hsa-miR-877-5p	EEF1A1	Functional MTI (Weak)	MIRT037373	CLASH	23622248
hsa-miR-877-5p	HAND1	Functional MTI (Weak)	MIRT037374	CLASH	23622248
hsa-miR-877-5p	MICU1	Functional MTI (Weak)	MIRT037375	CLASH	23622248
hsa-miR-877-5p	CCNT2	Functional MTI (Weak)	MIRT037376	CLASH	23622248
hsa-miR-877-5p	SH3GL1	Functional MTI (Weak)	MIRT037377	CLASH	23622248
hsa-miR-877-5p	TUBA1B	Functional MTI (Weak)	MIRT037246	CLASH	23622248
hsa-miR-877-5p	SHISA5	Functional MTI (Weak)	MIRT037247	CLASH	23622248
hsa-miR-877-5p	MEF2D	Functional MTI (Weak)	MIRT037248	CLASH	23622248
hsa-miR-877-5p	NELFE	Functional MTI (Weak)	MIRT037249	CLASH	23622248
hsa-miR-877-5p	STAU1	Functional MTI (Weak)	MIRT037250	CLASH	23622248
hsa-miR-877-5p	CCND2	Functional MTI (Weak)	MIRT037251	CLASH	23622248
hsa-miR-877-5p	ECEL1	Functional MTI (Weak)	MIRT037252	CLASH	23622248
hsa-miR-877-5p	HNRNPUL1	Functional MTI (Weak)	MIRT037253	CLASH	23622248
hsa-miR-877-5p	FBXL8	Functional MTI (Weak)	MIRT037254	CLASH	23622248
hsa-miR-877-5p	RPS27	Functional MTI (Weak)	MIRT037255	CLASH	23622248
hsa-miR-877-5p	ND1	Functional MTI (Weak)	MIRT037256	CLASH	23622248
hsa-miR-877-5p	RPL23A	Functional MTI (Weak)	MIRT037257	CLASH	23622248
hsa-miR-877-5p	CAB39	Functional MTI (Weak)	MIRT037258	CLASH	23622248
hsa-miR-877-5p	SLC25A5	Functional MTI (Weak)	MIRT037259	CLASH	23622248
hsa-miR-877-5p	RAB1B	Functional MTI (Weak)	MIRT037260	CLASH	23622248
hsa-miR-877-5p	USP30	Functional MTI (Weak)	MIRT037261	CLASH	23622248
hsa-miR-877-5p	UCHL1	Functional MTI (Weak)	MIRT037262	CLASH	23622248
hsa-miR-877-5p	ANP32A	Functional MTI (Weak)	MIRT037263	CLASH	23622248
hsa-miR-877-5p	MEGF9	Functional MTI (Weak)	MIRT037264	CLASH	23622248
hsa-miR-877-5p	TCF25	Functional MTI (Weak)	MIRT037265	CLASH	23622248
hsa-miR-877-5p	TMEM30A	Functional MTI (Weak)	MIRT037266	CLASH	23622248
hsa-miR-877-5p	MTHFD1	Functional MTI (Weak)	MIRT037267	CLASH	23622248
hsa-miR-877-5p	CHD8	Functional MTI (Weak)	MIRT037268	CLASH	23622248
hsa-miR-877-5p	FAM122B	Functional MTI (Weak)	MIRT037269	CLASH	23622248
hsa-miR-877-5p	USP33	Functional MTI (Weak)	MIRT037270	CLASH	23622248
hsa-miR-877-5p	GORASP2	Functional MTI (Weak)	MIRT037271	CLASH	23622248
hsa-miR-877-5p	UBR4	Functional MTI (Weak)	MIRT037272	CLASH	23622248
hsa-miR-877-5p	GLUL	Functional MTI (Weak)	MIRT037273	CLASH	23622248
hsa-miR-877-5p	SLC25A1	Functional MTI (Weak)	MIRT037274	CLASH	23622248
hsa-miR-877-5p	USP2	Functional MTI (Weak)	MIRT037275	CLASH	23622248
hsa-miR-877-5p	PRND	Functional MTI (Weak)	MIRT037276	CLASH	23622248
hsa-miR-877-5p	SQSTM1	Functional MTI (Weak)	MIRT037277	CLASH	23622248
hsa-miR-877-5p	PPIL4	Functional MTI (Weak)	MIRT037278	CLASH	23622248
hsa-miR-877-5p	DGKD	Functional MTI (Weak)	MIRT037279	CLASH	23622248
hsa-miR-877-5p	FOXC1	Functional MTI (Weak)	MIRT037280	CLASH	23622248
hsa-miR-877-5p	THRA	Functional MTI (Weak)	MIRT037281	CLASH	23622248
hsa-miR-877-5p	FAM171A1	Functional MTI (Weak)	MIRT037282	CLASH	23622248
hsa-miR-877-5p	ERF	Functional MTI (Weak)	MIRT037283	CLASH	23622248
hsa-miR-877-5p	CSTB	Functional MTI (Weak)	MIRT037284	CLASH	23622248
hsa-miR-877-5p	SIGMAR1	Functional MTI (Weak)	MIRT037285	CLASH	23622248
hsa-miR-877-5p	PRCC	Functional MTI (Weak)	MIRT037286	CLASH	23622248
hsa-miR-877-5p	TMEM147	Functional MTI (Weak)	MIRT037287	CLASH	23622248
hsa-miR-877-5p	HIST1H2BL	Functional MTI (Weak)	MIRT037288	CLASH	23622248
hsa-miR-877-5p	LRRFIP1	Functional MTI (Weak)	MIRT037289	CLASH	23622248
hsa-miR-877-5p	LEPR	Functional MTI (Weak)	MIRT037290	CLASH	23622248
hsa-miR-877-5p	UBE2N	Functional MTI (Weak)	MIRT037291	CLASH	23622248
hsa-miR-877-5p	NOTCH2NL	Functional MTI (Weak)	MIRT037292	CLASH	23622248
hsa-miR-877-5p	SREBF2	Functional MTI (Weak)	MIRT037293	CLASH	23622248
hsa-miR-877-5p	MTMR3	Functional MTI (Weak)	MIRT037294	CLASH	23622248
hsa-miR-877-5p	MTMR3	Functional MTI (Weak)	MIRT037294	PAR-CLIP	26701625
hsa-miR-877-5p	RACK1	Functional MTI (Weak)	MIRT037295	CLASH	23622248
hsa-miR-877-5p	NR2F2	Functional MTI (Weak)	MIRT037296	CLASH	23622248
hsa-miR-877-5p	EIF5A	Functional MTI (Weak)	MIRT037297	CLASH	23622248
hsa-miR-877-5p	SRRM2	Functional MTI (Weak)	MIRT037298	CLASH	23622248
hsa-miR-877-5p	KIAA1147	Functional MTI (Weak)	MIRT037299	CLASH	23622248
hsa-miR-877-5p	CAMSAP1	Functional MTI (Weak)	MIRT037300	CLASH	23622248
hsa-miR-877-5p	CASC3	Functional MTI (Weak)	MIRT037301	CLASH	23622248
hsa-miR-877-5p	UBC	Functional MTI (Weak)	MIRT037302	CLASH	23622248
hsa-miR-877-5p	SLC25A3	Functional MTI (Weak)	MIRT037303	CLASH	23622248
hsa-miR-877-5p	RNF41	Functional MTI (Weak)	MIRT037304	CLASH	23622248
hsa-miR-877-5p	SURF4	Functional MTI (Weak)	MIRT037305	CLASH	23622248
hsa-miR-877-5p	LNPEP	Functional MTI (Weak)	MIRT037306	CLASH	23622248
hsa-miR-877-5p	BTG2	Functional MTI (Weak)	MIRT112196	PAR-CLIP	23592263
hsa-miR-877-5p	BTG2	Functional MTI (Weak)	MIRT112196	PAR-CLIP	26701625
hsa-miR-877-5p	PNRC2	Functional MTI (Weak)	MIRT186387	PAR-CLIP	21572407
hsa-miR-877-5p	SRSF3	Functional MTI (Weak)	MIRT100557	PAR-CLIP	23592263
hsa-miR-877-5p	GINS4	Functional MTI (Weak)	MIRT124149	PAR-CLIP	23446348
hsa-miR-877-5p	GINS4	Functional MTI (Weak)	MIRT124149	PAR-CLIP	21572407
hsa-miR-877-5p	BTF3L4	Functional MTI (Weak)	MIRT233425	PAR-CLIP	23592263
hsa-miR-877-5p	PGRMC1	Functional MTI (Weak)	MIRT259286	PAR-CLIP	21572407
hsa-miR-877-5p	YAP1	Functional MTI (Weak)	MIRT264364	PAR-CLIP	20371350
hsa-miR-877-5p	VAMP8	Functional MTI (Weak)	MIRT303874	PAR-CLIP	20371350
hsa-miR-877-5p	ZFP91	Functional MTI (Weak)	MIRT463287	PAR-CLIP	23592263
hsa-miR-877-5p	PCNA	Functional MTI (Weak)	MIRT454872	PAR-CLIP	23592263
hsa-miR-877-5p	PCNA	Functional MTI (Weak)	MIRT454872	PAR-CLIP	24398324
hsa-miR-877-5p	PCNA	Functional MTI (Weak)	MIRT454872	PAR-CLIP	23446348
hsa-miR-877-5p	PCNA	Functional MTI (Weak)	MIRT454872	PAR-CLIP	21572407
hsa-miR-877-5p	PCNA	Functional MTI (Weak)	MIRT454872	PAR-CLIP	26701625
hsa-miR-877-5p	PCNA	Functional MTI (Weak)	MIRT454872	PAR-CLIP	27292025
hsa-miR-877-5p	GNL1	Functional MTI (Weak)	MIRT455199	PAR-CLIP	23592263
hsa-miR-877-5p	THEM6	Functional MTI (Weak)	MIRT457871	PAR-CLIP	23592263
hsa-miR-877-5p	THEM6	Functional MTI (Weak)	MIRT457871	PAR-CLIP	24398324
hsa-miR-877-5p	ZFP91	Functional MTI (Weak)	MIRT463287	PAR-CLIP	26701625
hsa-miR-877-5p	RPS24	Functional MTI (Weak)	MIRT468927	PAR-CLIP	23592263
hsa-miR-877-5p	YOD1	Functional MTI (Weak)	MIRT463774	PAR-CLIP	23592263
hsa-miR-877-5p	WASL	Functional MTI (Weak)	MIRT464029	PAR-CLIP	23592263
hsa-miR-877-5p	KRAS	Functional MTI (Weak)	MIRT502087	PAR-CLIP	24398324
hsa-miR-877-5p	DNAJB4	Functional MTI (Weak)	MIRT478066	PAR-CLIP	23592263
hsa-miR-877-5p	AMOTL2	Functional MTI (Weak)	MIRT481968	PAR-CLIP	23592263
hsa-miR-877-5p	NCBP2	Functional MTI (Weak)	MIRT472431	PAR-CLIP	23592263
hsa-miR-877-5p	CDKN1B	Functional MTI (Weak)	MIRT479437	PAR-CLIP	23592263
hsa-miR-877-5p	CDKN1B	Functional MTI (Weak)	MIRT479437	PAR-CLIP	23446348
hsa-miR-877-5p	CDKN1B	Functional MTI (Weak)	MIRT479437	PAR-CLIP	22012620
hsa-miR-877-5p	CDKN1B	Functional MTI (Weak)	MIRT479437	PAR-CLIP	20371350
hsa-miR-877-5p	CD4	Functional MTI (Weak)	MIRT479641	PAR-CLIP	23592263
hsa-miR-877-5p	AFF2	Functional MTI (Weak)	MIRT488324	PAR-CLIP	23592263
hsa-miR-877-5p	AFF2	Functional MTI (Weak)	MIRT488324	PAR-CLIP	24398324
hsa-miR-877-5p	AFF2	Functional MTI (Weak)	MIRT488324	PAR-CLIP	27292025
hsa-miR-877-5p	ZSCAN25	Functional MTI (Weak)	MIRT503901	PAR-CLIP	23446348
hsa-miR-877-5p	BCL2L2	Functional MTI (Weak)	MIRT510177	PAR-CLIP	23446348
hsa-miR-877-5p	C12orf4	Functional MTI (Weak)	MIRT504779	PAR-CLIP	23446348
hsa-miR-877-5p	MRPL51	Functional MTI (Weak)	MIRT504885	PAR-CLIP	23446348
hsa-miR-877-5p	MRPL51	Functional MTI (Weak)	MIRT504885	PAR-CLIP	20371350
hsa-miR-877-5p	MED18	Functional MTI (Weak)	MIRT509069	PAR-CLIP	23446348
hsa-miR-877-5p	HOXA10	Functional MTI (Weak)	MIRT511432	PAR-CLIP	20371350
hsa-miR-877-5p	HOXA10	Functional MTI (Weak)	MIRT511432	PAR-CLIP	23446348
hsa-miR-877-5p	HOXA10	Functional MTI (Weak)	MIRT511432	PAR-CLIP	21572407
hsa-miR-877-5p	EIF1AX	Functional MTI (Weak)	MIRT511982	PAR-CLIP	23446348
hsa-miR-877-5p	EIF1AX	Functional MTI (Weak)	MIRT511982	PAR-CLIP	21572407
hsa-miR-877-5p	CRCP	Functional MTI (Weak)	MIRT515182	PAR-CLIP	23446348
hsa-miR-877-5p	STOML1	Functional MTI (Weak)	MIRT514492	PAR-CLIP	23446348
hsa-miR-877-5p	SERF2	Functional MTI (Weak)	MIRT514110	PAR-CLIP	23446348
hsa-miR-877-5p	SPHAR	Functional MTI (Weak)	MIRT516582	PAR-CLIP	23446348
hsa-miR-877-5p	RAB4A	Functional MTI (Weak)	MIRT521481	PAR-CLIP	23446348
hsa-miR-877-5p	HYPK	Functional MTI (Weak)	MIRT523057	PAR-CLIP	23446348
hsa-miR-877-5p	CASP16P	Functional MTI (Weak)	MIRT524555	PAR-CLIP	23446348
hsa-miR-877-5p	ZNF566	Functional MTI (Weak)	MIRT532871	PAR-CLIP	22012620
hsa-miR-877-5p	SLC35E2	Functional MTI (Weak)	MIRT532264	PAR-CLIP	22012620
hsa-miR-877-5p	CELF1	Functional MTI (Weak)	MIRT538545	PAR-CLIP	22012620
hsa-miR-877-5p	COLEC10	Functional MTI (Weak)	MIRT538421	PAR-CLIP	22012620
hsa-miR-877-5p	CECR2	Functional MTI (Weak)	MIRT538562	PAR-CLIP	22012620
hsa-miR-877-5p	AGO3	Functional MTI (Weak)	MIRT539342	PAR-CLIP	22012620
hsa-miR-877-5p	COLEC12	Functional MTI (Weak)	MIRT548771	PAR-CLIP	21572407
hsa-miR-877-5p	ARHGDIA	Functional MTI (Weak)	MIRT568489	PAR-CLIP	20371350
hsa-miR-877-5p	HSPA12B	Functional MTI (Weak)	MIRT616041	HITS-CLIP	23824327
hsa-miR-877-5p	TMEM170B	Functional MTI (Weak)	MIRT621806	HITS-CLIP	23824327
hsa-miR-877-5p	DNAH10OS	Functional MTI (Weak)	MIRT624116	HITS-CLIP	23824327
hsa-miR-877-5p	FAM213A	Functional MTI (Weak)	MIRT645746	HITS-CLIP	23824327
hsa-miR-877-5p	RNF8	Functional MTI (Weak)	MIRT632489	HITS-CLIP	23824327
hsa-miR-877-5p	RELA	Functional MTI (Weak)	MIRT642958	HITS-CLIP	23824327
hsa-miR-877-5p	CASTOR2	Functional MTI (Weak)	MIRT657926	HITS-CLIP	23824327
hsa-miR-877-5p	CYB561	Functional MTI (Weak)	MIRT689422	HITS-CLIP	23313552
hsa-miR-877-5p	TTC28	Functional MTI (Weak)	MIRT665619	HITS-CLIP	23824327
hsa-miR-877-5p	AQP3	Functional MTI (Weak)	MIRT695324	HITS-CLIP	23313552
hsa-miR-877-5p	C1orf115	Functional MTI (Weak)	MIRT760372	PAR-CLIP	26701625
hsa-miR-877-5p	HGS	Functional MTI (Weak)	MIRT760373	PAR-CLIP	26701625
hsa-miR-877-5p	HNRNPA0	Functional MTI (Weak)	MIRT760374	PAR-CLIP	26701625
hsa-miR-877-5p	KHNYN	Functional MTI (Weak)	MIRT760375	PAR-CLIP	26701625
hsa-miR-877-5p	PRR14L	Functional MTI (Weak)	MIRT760376	PAR-CLIP	26701625
hsa-miR-877-5p	TSKU	Functional MTI (Weak)	MIRT760377	PAR-CLIP	26701625
hsa-miR-877-5p	NSMCE2	Functional MTI (Weak)	MIRT789892	HITS-CLIP	27418678
hsa-miR-877-5p	NBPF11	Functional MTI (Weak)	MIRT782540	PAR-CLIP	27292025
hsa-miR-99b-5p	GRHL1	Functional MTI (Weak)	MIRT437755	Microarray, qRT-PCR	22815788
hsa-miR-99b-5p	SMARCA5	Functional MTI (Weak)	MIRT211643	PAR-CLIP	23446348
hsa-miR-99b-5p	SMARCA5	Functional MTI (Weak)	MIRT211643	PAR-CLIP	21572407
hsa-miR-99b-5p	SMARCA5	Functional MTI (Weak)	MIRT211643	PAR-CLIP	20371350
hsa-miR-99b-5p	SMARCA5	Functional MTI (Weak)	MIRT211643	PAR-CLIP	26701625
hsa-miR-99b-5p	IGF1R	Functional MTI	MIRT250248	Luciferase reporter assay, qRT-PCR, Western blot	26297545
hsa-miR-99b-5p	TANC2	Functional MTI (Weak)	MIRT044171	CLASH	23622248
hsa-miR-99b-5p	CNTNAP2	Functional MTI (Weak)	MIRT044172	CLASH	23622248
hsa-miR-99b-5p	HIST1H1C	Functional MTI (Weak)	MIRT044173	CLASH	23622248
hsa-miR-99b-5p	UBL7	Functional MTI (Weak)	MIRT044174	CLASH	23622248
hsa-miR-99b-5p	ALDH1B1	Functional MTI (Weak)	MIRT044175	CLASH	23622248
hsa-miR-99b-5p	H2AFZ	Functional MTI (Weak)	MIRT044176	CLASH	23622248
hsa-miR-99b-5p	CHEK1	Functional MTI (Weak)	MIRT044177	CLASH	23622248
hsa-miR-99b-5p	DYRK1A	Functional MTI (Weak)	MIRT044178	CLASH	23622248
hsa-miR-99b-5p	PLA2G4F	Functional MTI (Weak)	MIRT044179	CLASH	23622248
hsa-miR-99b-5p	TMEM127	Functional MTI (Weak)	MIRT044180	CLASH	23622248
hsa-miR-99b-5p	IGF2BP1	Functional MTI (Weak)	MIRT044181	CLASH	23622248
hsa-miR-99b-5p	DHFR	Functional MTI (Weak)	MIRT044182	CLASH	23622248
hsa-miR-99b-5p	DDX39A	Functional MTI (Weak)	MIRT044183	CLASH	23622248
hsa-miR-99b-5p	RPS10	Functional MTI (Weak)	MIRT044184	CLASH	23622248
hsa-miR-99b-5p	NPDC1	Functional MTI (Weak)	MIRT044185	CLASH	23622248
hsa-miR-99b-5p	ACTG1	Functional MTI (Weak)	MIRT044186	CLASH	23622248
hsa-miR-99b-5p	HOXA3	Functional MTI (Weak)	MIRT044187	CLASH	23622248
hsa-miR-99b-5p	MFN2	Functional MTI (Weak)	MIRT044188	CLASH	23622248
hsa-miR-99b-5p	EDC3	Functional MTI (Weak)	MIRT044189	CLASH	23622248
hsa-miR-99b-5p	WDR48	Functional MTI (Weak)	MIRT044190	CLASH	23622248
hsa-miR-99b-5p	CAMSAP3	Functional MTI (Weak)	MIRT044191	CLASH	23622248
hsa-miR-99b-5p	SP1	Functional MTI (Weak)	MIRT044192	CLASH	23622248
hsa-miR-99b-5p	ND6	Functional MTI (Weak)	MIRT044193	CLASH	23622248
hsa-miR-99b-5p	RPS2	Functional MTI (Weak)	MIRT044194	CLASH	23622248
hsa-miR-99b-5p	ETV6	Functional MTI (Weak)	MIRT044195	CLASH	23622248
hsa-miR-99b-5p	DDHD2	Functional MTI (Weak)	MIRT044196	CLASH	23622248
hsa-miR-99b-5p	OAT	Functional MTI (Weak)	MIRT044197	CLASH	23622248
hsa-miR-99b-5p	MCM3	Functional MTI (Weak)	MIRT044198	CLASH	23622248
hsa-miR-99b-5p	HK1	Functional MTI (Weak)	MIRT044199	CLASH	23622248
hsa-miR-99b-5p	TRPS1	Functional MTI (Weak)	MIRT044200	CLASH	23622248
hsa-miR-99b-5p	ACTR1B	Functional MTI (Weak)	MIRT044201	CLASH	23622248
hsa-miR-99b-5p	RNF213	Functional MTI (Weak)	MIRT044202	CLASH	23622248
hsa-miR-99b-5p	FAM171A2	Functional MTI (Weak)	MIRT044203	CLASH	23622248
hsa-miR-99b-5p	AHSA1	Functional MTI (Weak)	MIRT044204	CLASH	23622248
hsa-miR-99b-5p	PIP4K2B	Functional MTI (Weak)	MIRT044205	CLASH	23622248
hsa-miR-99b-5p	FAM8A1	Functional MTI (Weak)	MIRT044206	CLASH	23622248
hsa-miR-99b-5p	EIF4A3	Functional MTI (Weak)	MIRT044207	CLASH	23622248
hsa-miR-99b-5p	ENO2	Functional MTI (Weak)	MIRT044208	CLASH	23622248
hsa-miR-99b-5p	EDF1	Functional MTI (Weak)	MIRT044209	CLASH	23622248
hsa-miR-99b-5p	EEF2	Functional MTI (Weak)	MIRT044210	CLASH	23622248
hsa-miR-99b-5p	KBTBD8	Functional MTI (Weak)	MIRT092533	PAR-CLIP	23446348
hsa-miR-99b-5p	KBTBD8	Functional MTI (Weak)	MIRT092533	PAR-CLIP	22012620
hsa-miR-99b-5p	KBTBD8	Functional MTI (Weak)	MIRT092533	PAR-CLIP	21572407
hsa-miR-99b-5p	PPP1CB	Functional MTI (Weak)	MIRT437758	Microarray, qRT-PCR	22815788
hsa-miR-99b-5p	SMPDL3B	Functional MTI (Weak)	MIRT528302	PAR-CLIP	22012620
hsa-miR-99b-5p	SMPDL3B	Functional MTI (Weak)	MIRT528302	PAR-CLIP	20371350
hsa-miR-99b-5p	TMEM30A	Functional MTI (Weak)	MIRT553504	PAR-CLIP	21572407
hsa-miR-99b-5p	TRIB1	Functional MTI (Weak)	MIRT760961	PAR-CLIP	26701625
hsa-miR-99b-5p	NOX4	Functional MTI (Weak)	MIRT732472	ELISA, qRT-PCR, In situ hybridization, Immunofluorescence	25378491
hsa-miR-99b-5p	ARID3A	Functional MTI	MIRT735257	Luciferase reporter assay, qRT-PCR, Western blot	28408353
hsa-miR-99b-5p	IFIT3	Functional MTI (Weak)	MIRT791178	HITS-CLIP	28735896
hsa-miR-99b-5p	RAVER2	Functional MTI	MIRT002307	Immunoprecipitaion, Luciferase reporter assay, Western blot	17637574
hsa-miR-99b-5p	MTOR	Functional MTI	MIRT006564	FACS, Luciferase reporter assay, qRT-PCR, Western blot	22299047
hsa-miR-99b-5p	MTOR	Functional MTI	MIRT006564	Luciferase reporter assay, qRT-PCR, Western blot	24668416
hsa-miR-99b-5p	MTOR	Functional MTI	MIRT006564	Immunohistochemistry, Luciferase reporter assay, qRT-PCR, Western blot	26259252

## Sheet: Suppl Table S2
Table S2: STRING analysis. The top 10 functional annotations predicted to be affected by miR-99-5p, miR-378e, and miR-877-5p targets are shown for the indicated tool. The human genome was used as reference.
	#term ID	term description	observed gene count	background gene count	strength	FDR	matching proteins in your network (IDs)
GO: Biological process	GO:0044237	Cellular metabolic process	165	6568	0.19	9.36e-08	CD4,INPP4A,SLC25A1,PAPOLA,PGRMC1,RPS6KB1,CDKN1B,MRPL51,LNPEP,EIF2AK2,ORC2,DDX39A,PHPT1,DNAJB9,USP30,FBXL8,CAB39,RPL35,FAM8A1,USP2,WBP11,PSMD11,NDST1,YY1,RNF167,NOX4,ARID3A,VAMP8,DGKD,CCNT2,THRA,CASC3,FBXO7,VPS37B,NDUFB11,GINS4,SMARCA5,UCHL1,ATP5MC3,NSMCE2,ATP5PO,BTG2,RNF126,MTMR14,TPP1,MC4R,PLK1,KMT2D,SRRM2,HIPK3,WDR48,GLUL,EEF2,RAB1B,TRIB1,PPARGC1B,HNRNPA0,UBE2N,MPI,DCTPP1,WDR33,SEC16A,SMCHD1,NC…
	GO:0008152	Metabolic process	184	7988	0.16	1.99e-06	CD4,INPP4A,SLC25A1,PAPOLA,PGRMC1,RPS6KB1,CDKN1B,MRPL51,LNPEP,EIF2AK2,ORC2,DDX39A,PHPT1,DNAJB9,PPIL4,USP30,FBXL8,CAB39,RPL35,FAM8A1,USP2,WBP11,PSMD11,NDST1,YY1,RNF167,NOX4,ARID3A,VAMP8,DGKD,CCNT2,THRA,CASC3,FBXO7,VPS37B,NDUFB11,GINS4,MYRF,SMARCA5,UCHL1,ATP5MC3,NSMCE2,ATP5PO,BTG2,RNF126,MTMR14,TPP1,TMX3,MC4R,PLK1,KMT2D,SRRM2,ECEL1,HIPK3,WDR48,GLUL,EEF2,RAB1B,REST,TRIB1,PPARGC1B,HNRNPA0,UBE2N,MPI,DC…
	GO:0034641	Cellular nitrogen compound metabolic process	102	3463	0.26	1.99e-06	SLC25A1,PAPOLA,PGRMC1,MRPL51,LNPEP,EIF2AK2,ORC2,DDX39A,RPL35,WBP11,YY1,ARID3A,CCNT2,THRA,CASC3,NDUFB11,GINS4,SMARCA5,ATP5MC3,NSMCE2,ATP5PO,BTG2,TPP1,SRRM2,HIPK3,WDR48,EEF2,PPARGC1B,HNRNPA0,UBE2N,MPI,DCTPP1,WDR33,SMCHD1,NCBP2,EIF5A,LARP1,NFAT5,EEF1A1,DYRK1A,HUWE1,RPS2,RPLP1,THRAP3,DDX47,WTAP,UBL5,MTOR,TAF11,MT-ND6,MT-ND1,MT-ND2,TGFB2,CENPF,PROX1,NUCKS1,RC3H1,HMGB3,AFF2,AGO3,AGO1,RNF8,TET1,SRSF3,ME…
	GO:0044238	Primary metabolic process	169	7156	0.17	1.99e-06	CD4,INPP4A,SLC25A1,PAPOLA,RPS6KB1,MRPL51,LNPEP,EIF2AK2,ORC2,DDX39A,PHPT1,DNAJB9,PPIL4,USP30,FBXL8,CAB39,RPL35,FAM8A1,USP2,WBP11,PSMD11,NDST1,YY1,RNF167,NOX4,ARID3A,DGKD,CCNT2,THRA,CASC3,FBXO7,VPS37B,NDUFB11,GINS4,MYRF,SMARCA5,UCHL1,ATP5MC3,NSMCE2,ATP5PO,BTG2,RNF126,MTMR14,TPP1,TMX3,PLK1,KMT2D,SRRM2,ECEL1,HIPK3,WDR48,GLUL,EEF2,REST,TRIB1,PPARGC1B,HNRNPA0,UBE2N,MPI,DCTPP1,WDR33,SMCHD1,NCBP2,YOD1,P4…
	GO:0044260	Cellular macromolecule metabolic process	82	2512	0.31	1.99e-06	MRPL51,EIF2AK2,ORC2,DNAJB9,USP30,FBXL8,RPL35,FAM8A1,USP2,PSMD11,NDST1,YY1,RNF167,ARID3A,CASC3,FBXO7,VPS37B,GINS4,SMARCA5,UCHL1,NSMCE2,BTG2,RNF126,KMT2D,WDR48,GLUL,EEF2,UBE2N,DCTPP1,WDR33,SMCHD1,NCBP2,YOD1,LEPR,HGS,EIF5A,LARP1,EEF1A1,H1-2,HUWE1,RPS2,DPY19L3,RPLP1,THRAP3,WTAP,CENPF,NUCKS1,RC3H1,HMGB3,USP33,AGO3,AGO1,RNF8,TET1,UBR4,PCNA,EIF1AX,SQSTM1,HNRNPUL1,PPP1CB,CECR2,LARGE2,PLD3,RPL23A,CHEK1,TE…
	GO:0033554	Cellular response to stress	59	1572	0.37	3.22e-06	CDKN1B,EIF2AK2,GORASP2,DNAJB9,BCL2L2,ARHGEF6,CAB39,FAM8A1,YY1,RNF167,GINS4,SIGMAR1,SMARCA5,NSMCE2,IGF2BP1,BTG2,RNF126,SHISA5,AQP3,PLK1,WDR48,GLUL,TRIB1,PPARGC1B,UBE2N,DCTPP1,WDR33,SEC16A,SMCHD1,YOD1,P4HB,NFAT5,HUWE1,SREBF2,MTOR,NUCKS1,USP33,STAU1,RNF8,GNL1,PCNA,SQSTM1,MAPK8,RELA,MTMR3,CHEK1,DHFR,TEX264,HMGA1,SMG1,MFN2,ZBTB38,HSPA8,AKT1,UBL7,MARCKS,YAP1,MCM3,IGF1R
	GO:0071704	Organic substance metabolic process	174	7522	0.16	3.22e-06	CD4,INPP4A,SLC25A1,PAPOLA,PGRMC1,RPS6KB1,MRPL51,LNPEP,EIF2AK2,ORC2,DDX39A,PHPT1,DNAJB9,PPIL4,USP30,FBXL8,CAB39,RPL35,FAM8A1,USP2,WBP11,PSMD11,NDST1,YY1,RNF167,NOX4,ARID3A,DGKD,CCNT2,THRA,CASC3,FBXO7,VPS37B,NDUFB11,GINS4,MYRF,SMARCA5,UCHL1,ATP5MC3,NSMCE2,ATP5PO,BTG2,RNF126,MTMR14,TPP1,TMX3,PLK1,KMT2D,SRRM2,ECEL1,HIPK3,WDR48,GLUL,EEF2,REST,TRIB1,PPARGC1B,HNRNPA0,UBE2N,MPI,DCTPP1,WDR33,SMCHD1,NCBP2,…
	GO:0019219	Regulation of nucleobase-containing compound metabolic process	110	4074	0.23	1.15e-05	CD4,PAPOLA,ERF,WASL,EDF1,CDKN1B,HAND1,EIF2AK2,ORC2,SORBS3,PPIL4,USP2,YY1,NOX4,TCF25,ARID3A,CCNT2,THRA,CASC3,ZNF174,MEF2D,GINS4,MYRF,SMARCA5,HOXA10,NSMCE2,IGF2BP1,BTG2,H2AZ1,PLK1,KMT2D,WDR48,ELF4,REST,TRIB1,PPARGC1B,MLXIP,HNRNPA0,UBE2N,ZNF609,GRHL1,ZBTB11,SMCHD1,NCBP2,SP1,TOB2,ZKSCAN8,ARGFX,EIF5A,LARP1,NFAT5,ZFP91,H1-2,DYRK1A,THRAP3,WTAP,ETS2,SREBF2,MTOR,TAF11,TGFB2,CENPF,PROX1,NUCKS1,RC3H1,HMGB3,…
	GO:0031324	Negative regulation of cellular metabolic process	73	2265	0.3	1.16e-05	ERF,CDKN1B,HAND1,EIF2AK2,ORC2,SORBS3,USP30,USP2,YY1,TCF25,THRA,FBXO7,ZNF174,SMARCA5,UCHL1,IGF2BP1,BTG2,PLK1,HIPK3,REST,TRIB1,PPARGC1B,HNRNPA0,SMCHD1,LEPR,TOB2,LARP1,H1-2,DYRK1A,RNF41,THRAP3,ETS2,SREBF2,MTOR,TGFB2,CENPF,PROX1,RC3H1,AGO3,AGO1,RNF8,TET1,NELFE,PCNA,SQSTM1,LRRFIP1,ZNF566,NR2F2,VDAC1,TRPS1,ETV6,RELA,CHEK1,IGF2,DHFR,HMGA1,SMG1,IGF2BP2,CELF4,ZBTB38,RACK1,CELF1,HSPA8,NACA,AKT1,OTUD7B,YAP1…
	GO:0006807	Nitrogen compound metabolic process	156	6643	0.17	1.36e-05	CD4,SLC25A1,PAPOLA,PGRMC1,RPS6KB1,MRPL51,LNPEP,EIF2AK2,ORC2,DDX39A,PHPT1,DNAJB9,PPIL4,USP30,FBXL8,CAB39,RPL35,FAM8A1,USP2,WBP11,PSMD11,NDST1,YY1,RNF167,NOX4,ARID3A,CCNT2,THRA,CASC3,FBXO7,VPS37B,NDUFB11,GINS4,MYRF,SMARCA5,UCHL1,ATP5MC3,NSMCE2,ATP5PO,BTG2,RNF126,TPP1,TMX3,PLK1,KMT2D,SRRM2,ECEL1,HIPK3,WDR48,GLUL,EEF2,REST,TRIB1,PPARGC1B,HNRNPA0,UBE2N,MPI,DCTPP1,WDR33,SMCHD1,NCBP2,YOD1,P4HB,HGS,COLEC…
GO: Molecular function	GO:0097159	Organic cyclic compound binding	156	6050	0.21	2.09e-08	PAPOLA,PGRMC1,ERF,EDF1,RPS6KB1,HAND1,EIF2AK2,ORC2,DDX39A,RAP1B,PPIL4,HSPA12B,KRAS,RPL35,TUBB2B,WBP11,YY1,NOX4,TCF25,ARID3A,DGKD,CCNT2,THRA,CASC3,ZNF174,MEF2D,MYRF,SMARCA5,HOXA10,ACTR1B,IGF2BP1,CSTB,H2AZ1,PLK1,KMT2D,SRRM2,HIPK3,WDR48,GLUL,EEF2,RAB1B,ELF4,REST,TRIB1,PPARGC1B,MLXIP,HNRNPA0,UBE2N,DCTPP1,GRHL1,WDR33,ZBTB11,SMCHD1,NCBP2,P4HB,SP1,ZKSCAN8,ARGFX,EIF5A,LARP1,TUBA1B,NFAT5,TUBB,EEF1A1,H1-2,D…
	GO:1901363	Heterocyclic compound binding	155	5977	0.21	2.09e-08	PAPOLA,PGRMC1,ERF,EDF1,RPS6KB1,HAND1,EIF2AK2,ORC2,DDX39A,RAP1B,PPIL4,HSPA12B,KRAS,RPL35,TUBB2B,WBP11,YY1,NOX4,TCF25,ARID3A,DGKD,CCNT2,THRA,CASC3,ZNF174,MEF2D,MYRF,SMARCA5,HOXA10,ACTR1B,IGF2BP1,CSTB,H2AZ1,PLK1,KMT2D,SRRM2,HIPK3,WDR48,GLUL,EEF2,RAB1B,ELF4,REST,TRIB1,PPARGC1B,MLXIP,HNRNPA0,UBE2N,DCTPP1,GRHL1,WDR33,ZBTB11,SMCHD1,NCBP2,P4HB,SP1,ZKSCAN8,ARGFX,EIF5A,LARP1,TUBA1B,NFAT5,TUBB,EEF1A1,H1-2,D…
	GO:0003723	RNA binding	64	1672	0.38	1.74e-07	PAPOLA,EDF1,EIF2AK2,DDX39A,PPIL4,RPL35,WBP11,YY1,CCNT2,CASC3,IGF2BP1,CSTB,SRRM2,EEF2,PPARGC1B,HNRNPA0,UBE2N,WDR33,NCBP2,P4HB,EIF5A,LARP1,TUBA1B,EEF1A1,H1-2,HUWE1,RPS2,THRAP3,DDX47,NUCKS1,RC3H1,HMGB3,AFF2,RAVER2,SLC25A5,IFIT3,STAU1,AGO3,AGO1,SRSF3,NELFE,RCC2,MAPRE1,EIF1AX,LRRFIP1,HNRNPUL1,RPL23A,DHFR,SMG1,IGF2BP2,CELF4,RPS24,ANP32A,RACK1,CELF1,HSPA8,UBC,KHNYN,AKAP1,RPS10,SAP18,EIF4A3,EDC3,RPS27
	GO:0003676	Nucleic acid binding	113	4003	0.25	2.73e-07	PAPOLA,ERF,EDF1,HAND1,EIF2AK2,ORC2,DDX39A,PPIL4,RPL35,WBP11,YY1,TCF25,ARID3A,CCNT2,THRA,CASC3,ZNF174,MEF2D,MYRF,SMARCA5,HOXA10,IGF2BP1,CSTB,H2AZ1,KMT2D,SRRM2,WDR48,EEF2,ELF4,REST,PPARGC1B,MLXIP,HNRNPA0,UBE2N,GRHL1,WDR33,ZBTB11,SMCHD1,NCBP2,P4HB,SP1,ZKSCAN8,ARGFX,EIF5A,LARP1,TUBA1B,NFAT5,EEF1A1,H1-2,HUWE1,RPS2,THRAP3,DDX47,H3C12,ETS2,SREBF2,MTOR,PROX1,NUCKS1,RC3H1,HMGB3,AFF2,RAVER2,SLC25A5,IFIT3,S…
	GO:0005515	Protein binding	165	7242	0.15	2.05e-05	CD4,AHSA1,PGRMC1,WASL,EDF1,RPS6KB1,CDKN1B,HAND1,EIF2AK2,SORBS3,DDX39A,PHPT1,DNAJB9,BCL2L2,KRAS,CAB39,TMEM127,TUBB2B,USP2,WBP11,CCND2,YY1,NOX4,ARID3A,VAMP8,DGKD,CCNT2,THRA,CASC3,FBXO7,VPS37B,ZNF174,SH3GL1,MEF2D,SIGMAR1,MYRF,HOXA10,UCHL1,CSTB,RNF126,H2AZ1,SHISA5,AQP3,MC4R,PLK1,KMT2D,SRRM2,WDR48,CMTM8,GLUL,EEF2,REST,TRIB1,PPARGC1B,MLXIP,HNRNPA0,UBE2N,DCTPP1,GRHL1,SMCHD1,YOD1,LMNB2,P4HB,SP1,LEPR,HGS,…
	GO:0005488	Binding	244	12838	0.07	0.0015	CD4,TXN2,PAPOLA,AHSA1,PGRMC1,TMEM147,ERF,WASL,EDF1,RPS6KB1,SLC25A3,CDKN1B,HAND1,LNPEP,EIF2AK2,ORC2,SORBS3,DDX39A,PHPT1,DNAJB9,BCL2L2,RAP1B,PPIL4,HSPA12B,KRAS,CAB39,TMEM127,RPL35,TUBB2B,USP2,WBP11,CCND2,YY1,RNF167,PHLPP1,NOX4,TCF25,ARID3A,VAMP8,DGKD,CCNT2,THRA,CASC3,FBXO7,VPS37B,ZNF174,SH3GL1,MEF2D,SIGMAR1,MYRF,SMARCA5,HOXA10,UCHL1,ATP5MC3,NSMCE2,ACTR1B,IGF2BP1,CSTB,RNF126,H2AZ1,SHISA5,AQP3,TPP1,M…
	GO:0019899	Enzyme binding	62	2084	0.27	0.0015	CD4,RPS6KB1,CDKN1B,HAND1,CAB39,TMEM127,USP2,CCND2,NOX4,DGKD,CCNT2,CASC3,FBXO7,MEF2D,HOXA10,UCHL1,CSTB,MC4R,PLK1,EEF2,TRIB1,HNRNPA0,UBE2N,YOD1,P4HB,SP1,HGS,TUBA1B,TUBB,EEF1A1,RPS2,RNF41,CNTNAP2,MT-ND2,USP33,SLC25A5,STAU1,AGO1,RNF8,SRSF3,RCC2,MAPRE1,PCNA,SQSTM1,HNRNPUL1,VDAC1,PPP1CB,MAPK8,TMEM106B,TTC28,RELA,MTMR3,PRKD2,HMGA1,MFN2,RACK1,HSPA8,ENO2,UBC,AKT1,ACTG1,MARCKS
	GO:0044389	Ubiquitin-like protein ligase binding	19	317	0.57	0.0015	USP2,CASC3,FBXO7,UCHL1,MC4R,TRIB1,UBE2N,YOD1,HGS,TUBA1B,TUBB,SLC25A5,RNF8,SQSTM1,RELA,MFN2,HSPA8,UBC,ACTG1
	GO:0045182	Translation regulator activity	13	152	0.73	0.0015	EIF2AK2,IGF2BP1,EEF2,EIF5A,LARP1,EEF1A1,AGO3,EIF1AX,DHFR,IGF2BP2,CELF4,CELF1,EIF4A3
	GO:0031625	Ubiquitin protein ligase binding	18	299	0.57	0.0016	USP2,CASC3,FBXO7,UCHL1,MC4R,TRIB1,UBE2N,YOD1,TUBA1B,TUBB,SLC25A5,RNF8,SQSTM1,RELA,MFN2,HSPA8,UBC,ACTG1
KEGG	hsa04137	Mitophagy - animal	8	64	0.89	0.0030	KRAS,USP30,SP1,SQSTM1,MAPK8,RELA,MFN2,UBC
	hsa01522	Endocrine resistance	9	94	0.78	0.0032	RPS6KB1,CDKN1B,KRAS,SP1,MTOR,MAPK8,ADCY3,AKT1,IGF1R
	hsa04218	Cellular senescence	11	150	0.66	0.0032	KRAS,CCND2,HIPK3,MTOR,SLC25A5,SQSTM1,VDAC1,PPP1CB,RELA,CHEK1,AKT1
	hsa05010	Alzheimer disease	18	354	0.5	0.0032	EIF2AK2,KRAS,TUBB2B,PSMD11,NOX4,ATP5MC3,ATP5PO,TUBA1B,TUBB,MTOR,MT-ND6,MT-ND1,MT-ND2,SLC25A5,VDAC1,MAPK8,RELA,AKT1
	hsa05016	Huntington disease	16	295	0.53	0.0032	TUBB2B,PSMD11,ATP5MC3,ACTR1B,ATP5PO,REST,SP1,TUBA1B,TUBB,MTOR,MT-ND6,MT-ND1,MT-ND2,SLC25A5,VDAC1,MAPK8
	hsa04140	Autophagy - animal	10	131	0.68	0.0040	RPS6KB1,KRAS,VAMP8,MTMR14,MTOR,SQSTM1,MAPK8,MTMR3,AKT1,IGF1R
	hsa04213	Longevity regulating pathway - multiple species	7	61	0.85	0.0040	RPS6KB1,KRAS,MTOR,ADCY3,HSPA8,AKT1,IGF1R
	hsa05202	Transcriptional misregulation in cancer	11	171	0.6	0.0052	CDKN1B,CCND2,CCNT2,PRCC,HOXA10,SP1,H3C12,AFF1,ETV6,RELA,IGF1R
	hsa03015	mRNA surveillance pathway	8	93	0.73	0.0061	PAPOLA,CASC3,WDR33,NCBP2,PPP1CB,SMG1,SAP18,EIF4A3
	hsa05014	Amyotrophic lateral sclerosis	16	350	0.45	0.0064	TUBB2B,PSMD11,SIGMAR1,ATP5MC3,ACTR1B,ATP5PO,TUBA1B,TUBB,MTOR,MT-ND6,MT-ND1,MT-ND2,SRSF3,SQSTM1,VDAC1,ACTG1
Reactome	HSA-2262752	Cellular responses to stress	38	747	0.5	2.01e-06	TXN2,ERF,CDKN1B,DNAJB9,HSPA12B,RPL35,TUBB2B,PSMD11,NOX4,MEF2D,H2AZ1,TPP1,P4HB,SP1,TUBA1B,EEF1A1,H1-2,RPS2,RPLP1,H3C12,ETS2,MTOR,AGO3,AGO1,H2BC13,SQSTM1,MAPK8,RELA,RPL23A,HMGA1,RPS24,HSPA8,UBC,AKT1,RPS10,CASTOR2,GRB10,RPS27
	HSA-5663205	Infectious disease	41	917	0.45	5.00e-06	CD4,WASL,EIF2AK2,RPL35,TUBB2B,PSMD11,CCNT2,VPS37B,SH3GL1,SIGMAR1,EEF2,REST,UBE2N,NCBP2,SP1,HGS,LARP1,TUBA1B,TUBB,EEF1A1,RPS2,SEC24C,RPLP1,H3C12,TAF11,SLC25A5,NELFE,H2BC13,MAPK8,RELA,ADCY3,RPL23A,HMGA1,RPS24,UBC,AKT1,ACTG1,RNF213,RPS10,SAP18,RPS27
	HSA-1640170	Cell Cycle	31	658	0.47	0.00010	CDKN1B,GORASP2,ORC2,HAUS3,TUBB2B,CCND2,PSMD11,GINS4,SMARCA5,H2AZ1,PLK1,RAB1B,UBE2N,TUBA1B,TUBB,DYRK1A,H3C12,CENPF,RNF8,RCC2,MAPRE1,H2BC13,PCNA,PPP1CB,NDE1,CHEK1,DHFR,UBC,AKT1,MCM3,RPS27
	HSA-1643685	Disease	56	1702	0.31	0.00011	CD4,WASL,CDKN1B,EIF2AK2,RAP1B,KRAS,RPL35,TUBB2B,CCND2,PSMD11,NOX4,CCNT2,VPS37B,SH3GL1,SIGMAR1,H2AZ1,WDR48,EEF2,REST,UBE2N,MPI,NCBP2,SP1,HGS,LARP1,TUBA1B,TUBB,EEF1A1,RPS2,SEC24C,RPLP1,H3C12,MTOR,TAF11,SLC25A5,NELFE,H2BC13,SQSTM1,LRRFIP1,PPP1CB,MAPK8,ETV6,RELA,ADCY3,RPL23A,HMGA1,RPS24,UBC,AKT1,ACTG1,RNF213,RPS10,SAP18,ACACA,HK1,RPS27
	HSA-69278	Cell Cycle, Mitotic	27	526	0.51	0.00011	CDKN1B,GORASP2,ORC2,HAUS3,TUBB2B,CCND2,PSMD11,GINS4,H2AZ1,PLK1,RAB1B,TUBA1B,TUBB,DYRK1A,H3C12,CENPF,RCC2,MAPRE1,H2BC13,PCNA,PPP1CB,NDE1,DHFR,UBC,AKT1,MCM3,RPS27
	HSA-8953854	Metabolism of RNA	32	705	0.45	0.00011	PAPOLA,DDX39A,PPIL4,RPL35,WBP11,PSMD11,CASC3,PRCC,IGF2BP1,SRRM2,WDR33,NCBP2,RPS2,RPLP1,DDX47,WTAP,UBL5,SRSF3,RPL23A,SMG1,IGF2BP2,RPS24,ANP32A,HSPA8,UBC,AKT1,RPS10,SAP18,PNRC2,EIF4A3,EDC3,RPS27
	HSA-9612973	Autophagy	14	148	0.77	0.00011	USP30,TUBB2B,VPS37B,MTMR14,UBE2N,TUBA1B,EEF1A1,MTOR,SQSTM1,VDAC1,MTMR3,MFN2,HSPA8,UBC
	HSA-2559583:	Cellular Senescence	14	163	0.73	0.00019	ERF,CDKN1B,H2AZ1,SP1,H1-2,H3C12,ETS2,AGO3,AGO1,H2BC13,MAPK8,RELA,HMGA1,UBC
	HSA-975957	Nonsense Mediated Decay (NMD) enhanced by the Exon Junction Complex (EJC)	12	114	0.82	0.00019	RPL35,CASC3,NCBP2,RPS2,RPLP1,RPL23A,SMG1,RPS24,RPS10,PNRC2,EIF4A3,RPS27
	HSA-1632852	Macroautophagy	12	133	0.75	0.00064	USP30,TUBB2B,MTMR14,UBE2N,TUBA1B,MTOR,SQSTM1,VDAC1,MTMR3,MFN2,HSPA8,UBC

## Sheet: Suppl Table S3
Table S3: Target genes overrapresentation analysis was conducted to strenght signaling predicted by STRING analysis. Significantly predicted pathways are shown for Biocarta and KEGG database. Pathways concordant by ORA and STRING analyses are highlighted in grey
	#Name	Hits	Score	Expected Score	P-value (FDR corrected)	Genes in pathway
Biocarta_pathways	Skeletal muscle hypertrophy is regulated via AKT/mTOR pathway	4	4	0.308663	0.00892748	AKT1,IGF1R,MTOR,RPS6KB1
	CTCF: First Multivalent Nuclear Factor	4	4	0.38989	0.00969226	CDKN1B,MTOR,RPS6KB1,TGFB2
	Agrin in Postsynaptic Differentiation	4	4	0.536098	0.0107735	ACTA1,ARHGEF6,MAPK8,SP1
	Bone Remodelling	3	3	0.227436	0.0107735	EIF2AK2,MAPK8,RELA
	Human Cytomegalovirus and Map Kinase Pathways	3	3	0.276172	0.0107735	AKT1,RELA,SP1
	NFAT and Hypertrophy of the heart (Transcription in the broken heart)	5	5	0.828515	0.0107735	ACTA1,AKT1,HAND1,MAPK8,RPS6KB1
	Telomeres, Telomerase, Cellular Aging, and Immortality	3	3	0.276172	0.0107735	AKT1,IGF1R,KRAS
	CDK Regulation of DNA Replication	3	3	0.292417	0.0108691	CDKN1B,MCM3,ORC2
	ATM Signaling Pathway	3	3	0.324908	0.0113089	CHEK1,MAPK8,RELA
	Inactivation of Gsk3 by AKT causes accumulation of b-catenin in Alveolar Macrophages	3	3	0.324908	0.0113089	AKT1,EIF2AK2,RELA
	mTOR Signaling Pathway	3	3	0.341153	0.0116121	AKT1,MTOR,RPS6KB1
	Keratinocyte Differentiation	4	4	0.747288	0.0137081	ETS2,MAPK8,RELA,SP1
	Regulation of eIF4e and p70 S6 Kinase	3	3	0.38989	0.0137081	AKT1,MTOR,RPS6KB1
	Toll-Like Receptor Pathway	3	3	0.406135	0.0140903	EIF2AK2,MAPK8,RELA
	Influence of Ras and Rho proteins on G1 to S Transition	3	3	0.42238	0.0144975	AKT1,CDKN1B,RELA
	MAPKinase Signaling Pathway	5	5	0.131588	0.0153638	MAPK8,RELA,RPS6KB1,SP1,TGFB2
	Cell Cycle: G1/S Check Point	3	3	0.454871	0.0153722	CDKN1B,DHFR,TGFB2
	HIV-I Nef: negative effector of Fas and TNF	4	4	0.909742	0.0172212	ACTG1,LMNB2,MAPK8,RELA
	Signal transduction through IL1R	3	3	0.503607	0.0176801	MAPK8,RELA,TGFB2
	Signaling of Hepatocyte Growth Factor Receptor	3	3	0.536098	0.0195792	ACTA1,MAPK8,RAP1B
KEGG_pathways	Cellular senescence	12	12	259926	0.00273264	AKT1,CCND2,CHEK1,HIPK3,KRAS,MTOR,PPP1CB,RELA,SLC25A5,SQSTM1,TGFB2,VDAC1
	Endocrine resistance	9	9	159205	0.00273264	ADCY3,AKT1,CDKN1B,IGF1R,KRAS,MAPK8,MTOR,RPS6KB1,SP1
	Pancreatic cancer	8	8	12184	0.00273264	AKT1,ARHGEF6,KRAS,MAPK8,MTOR,RELA,RPS6KB1,TGFB2
	Autophagy - animal	10	10	222562	0.00323589	AKT1,IGF1R,KRAS,MAPK8,MTMR14,MTMR3,MTOR,RPS6KB1,SQSTM1,VAMP8
	Longevity regulating pathway - multiple species	7	7	100721	0.00323589	ADCY3,AKT1,HSPA8,IGF1R,KRAS,MTOR,RPS6KB1
	Mitophagy - animal	7	7	105595	0.00323589	KRAS,MAPK8,MFN2,RELA,SP1,SQSTM1,USP30
	mRNA surveillance pathway	8	8	142959	0.00323589	CASC3,EIF4A3,NCBP2,PAPOLA,PPP1CB,SAP18,SMG1,WDR33
	Choline metabolism in cancer	8	8	159205	0.00536493	AKT1,DGKD,KRAS,MAPK8,MTOR,PLA2G4F,RPS6KB1,SP1
	Human T-cell leukemia virus 1 infection	12	12	355774	0.00536493	ADCY3,AKT1,CCND2,CD4,CHEK1,ETS2,KRAS,MAPK8,RELA,SLC25A5,TGFB2,VDAC1
	Transcriptional misregulation in cancer	11	11	30054	0.00536493	AFF1,CCND2,CCNT2,CDKN1B,ETV6,H3C2,HOXA10,IGF1R,PRCC,RELA,SP1
	HIF-1 signaling pathway	8	8	177075	0.006943	AKT1,CDKN1B,ENO2,HK1,IGF1R,MTOR,RELA,RPS6KB1
	Insulin resistance	8	8	17545	0.006943	AKT1,MAPK8,MLXIP,MTOR,PPARGC1B,PPP1CB,RELA,RPS6KB1
	Parkinson disease	9	9	224186	0.006943	ATP5MC3,ATP5PO,MT-ND1,MT-ND2,MT-ND6,NDUFB11,SLC25A5,UCHL1,VDAC1
	Longevity regulating pathway	7	7	144584	0.00933858	ADCY3,AKT1,IGF1R,KRAS,MTOR,RELA,RPS6KB1
	AMPK signaling pathway	8	8	194945	0.0100491	ACACA,AKT1,CAB39,EEF2,IGF1R,LEPR,MTOR,RPS6KB1
	Cell cycle	8	8	201443	0.0100993	CCND2,CDKN1B,CHEK1,MCM3,ORC2,PCNA,PLK1,TGFB2
